# Supplementary material for: Atrazine Induces Reproductive Toxicity in an In Vitro Spermatogenesis (IVS) Model
Source: Biomedicines. 2025 Nov 28;13(12):2917. doi: 10.3390/biomedicines13122917 (PMC12731135; doi:10.3390/biomedicines13122917)
Supplement: Supplementary file 1 [file biomedicines-13-02917-s001.zip]

Archive with 1 entries (1 files):
- biomedicines-3963907-Supplementary Materials.pdf
